# Supplementary material for: Functional, Biological and Nutritional Properties of Protein Fraction Isolated from Yarrowia lipolytica Biomass
Source: Foods. 2025 Nov 6;14(21):3801. doi: 10.3390/foods14213801 (PMC12610664; doi:10.3390/foods14213801)
Supplement: Supplementary file 1 [file foods-14-03801-s001.zip]

Archive with 1 entries (1 files):
- foods-3931624-supplementary.pdf
